# Supplementary material for: Conserved eukaryotic factors XCT and COP1 work together to control circadian clock function and reproductive timing in plants
Source: NPJ Biol Timing Sleep. 2026 Jan 9;3:2. doi: 10.1038/s44323-025-00057-x (PMC12789028; doi:10.1038/s44323-025-00057-x)
Supplement: Supplementary file 2 — Supp_Data_1 [file 44323_2025_57_MOESM2_ESM.xlsx]

## Sheet: circacompare
parameter	ELF3.mRNA	ELF3.protein
Presence of rhythmicity (p-value) for Col	5.31954e-06	0.00253428
Presence of rhythmicity (p-value) for xct-2	2.37008e-05	0.00335331
Col amplitude estimate	0.42496	0.349329
xct-2 amplitude estimate	0.435246	0.773781
Amplitude difference estimate	0.0102854	0.424452
P-value for amplitude difference	0.779326	0.0141513
Col peak time (hours)	15.8396	16.6074
xct-2 peak time (hours)	14.5509	15.2546
Phase difference estimate	-1.28872	-1.35278
P-value for difference in phase	0.00228467	0.333423
