# Supplementary material for: Conserved eukaryotic factors XCT and COP1 work together to control circadian clock function and reproductive timing in plants
Source: NPJ Biol Timing Sleep. 2026 Jan 9;3:2. doi: 10.1038/s44323-025-00057-x (PMC12789028; doi:10.1038/s44323-025-00057-x)
Supplement: Supplementary file 3 — Supp_Data_2 [file 44323_2025_57_MOESM3_ESM.xlsx]

## Sheet: ChIP_data
replicate	genotype	locus	normalized.abundance
rep1	nontransgenic	lux_cs	0.00089407
rep2	nontransgenic	lux_cs	0.00069488
rep3	nontransgenic	lux_cs	0.00062393
rep4	nontransgenic	lux_cs	0.00064945
rep5	nontransgenic	lux_cs	0.00081225
rep1	35S::ELF3	lux_cs	0.00138897
rep2	35S::ELF3	lux_cs	0.00155872
rep3	35S::ELF3	lux_cs	0.00113611
rep4	35S::ELF3	lux_cs	0.00142574
rep5	35S::ELF3	lux_cs	0.00196968
rep1	35S::ELF3 xct-2	lux_cs	0.00126455
rep2	35S::ELF3 xct-2	lux_cs	0.00093228
rep3	35S::ELF3 xct-2	lux_cs	0.00082342
rep4	35S::ELF3 xct-2	lux_cs	0.00096577
rep5	35S::ELF3 xct-2	lux_cs	0.00095457
rep6	35S::ELF3 xct-2	lux_cs	0.00078796
rep1	nontransgenic	lux_lbs2	0.00106105
rep2	nontransgenic	lux_lbs2	0.00101331
rep3	nontransgenic	lux_lbs2	0.00056439
rep4	nontransgenic	lux_lbs2	0.00055477
rep5	nontransgenic	lux_lbs2	0.00058572
rep1	35S::ELF3	lux_lbs2	0.00518549
rep2	35S::ELF3	lux_lbs2	0.0054856
rep3	35S::ELF3	lux_lbs2	0.00616827
rep4	35S::ELF3	lux_lbs2	0.00491605
rep5	35S::ELF3	lux_lbs2	0.00385401
rep1	35S::ELF3 xct-2	lux_lbs2	0.00528639
rep2	35S::ELF3 xct-2	lux_lbs2	0.00392751
rep3	35S::ELF3 xct-2	lux_lbs2	0.00355133
rep4	35S::ELF3 xct-2	lux_lbs2	0.00356368
rep5	35S::ELF3 xct-2	lux_lbs2	0.00375333
rep6	35S::ELF3 xct-2	lux_lbs2	0.00280479
rep1	nontransgenic	lux_peak	0.00067476
rep2	nontransgenic	lux_peak	0.00067387
rep3	nontransgenic	lux_peak	0.00037101
rep4	nontransgenic	lux_peak	0.00046827
rep5	nontransgenic	lux_peak	0.00046767
rep1	35S::ELF3	lux_peak	0.00353866
rep2	35S::ELF3	lux_peak	0.00459948
rep3	35S::ELF3	lux_peak	0.00536334
rep4	35S::ELF3	lux_peak	0.00401598
rep5	35S::ELF3	lux_peak	0.00413857
rep1	35S::ELF3 xct-2	lux_peak	0.0035378
rep2	35S::ELF3 xct-2	lux_peak	0.00315847
rep3	35S::ELF3 xct-2	lux_peak	0.00305388
rep4	35S::ELF3 xct-2	lux_peak	0.00294658
rep5	35S::ELF3 xct-2	lux_peak	0.00275282
rep6	35S::ELF3 xct-2	lux_peak	0.00292274
rep1	nontransgenic	prr7_cs	0.00077223
rep2	nontransgenic	prr7_cs	0.00070049
rep3	nontransgenic	prr7_cs	0.00044362
rep4	nontransgenic	prr7_cs	0.00040367
rep5	nontransgenic	prr7_cs	0.00055626
rep1	35S::ELF3	prr7_cs	0.00111738
rep2	35S::ELF3	prr7_cs	0.00153105
rep3	35S::ELF3	prr7_cs	0.00060778
rep4	35S::ELF3	prr7_cs	0.00102416
rep5	35S::ELF3	prr7_cs	0.00190823
rep1	35S::ELF3 xct-2	prr7_cs	0.00082209
rep2	35S::ELF3 xct-2	prr7_cs	0.00079579
rep3	35S::ELF3 xct-2	prr7_cs	0.00057777
rep4	35S::ELF3 xct-2	prr7_cs	0.0009279
rep5	35S::ELF3 xct-2	prr7_cs	0.00061805
rep6	35S::ELF3 xct-2	prr7_cs	0.00047944
rep1	nontransgenic	prr7_peak1	0.00082897
rep2	nontransgenic	prr7_peak1	0.00092016
rep3	nontransgenic	prr7_peak1	0.00061284
rep4	nontransgenic	prr7_peak1	0.00069373
rep5	nontransgenic	prr7_peak1	0.00097721
rep1	35S::ELF3	prr7_peak1	0.0070345
rep2	35S::ELF3	prr7_peak1	0.00633094
rep3	35S::ELF3	prr7_peak1	0.00835066
rep4	35S::ELF3	prr7_peak1	0.00647463
rep5	35S::ELF3	prr7_peak1	0.0057502
rep1	35S::ELF3 xct-2	prr7_peak1	0.00523323
rep2	35S::ELF3 xct-2	prr7_peak1	0.00469524
rep3	35S::ELF3 xct-2	prr7_peak1	0.00295485
rep4	35S::ELF3 xct-2	prr7_peak1	0.00480513
rep5	35S::ELF3 xct-2	prr7_peak1	0.00388482
rep6	35S::ELF3 xct-2	prr7_peak1	0.00380705
rep1	nontransgenic	prr9_lbs2	0.0009033
rep2	nontransgenic	prr9_lbs2	0.0007074
rep3	nontransgenic	prr9_lbs2	0.00021018
rep4	nontransgenic	prr9_lbs2	0.00054331
rep5	nontransgenic	prr9_lbs2	0.00059584
rep1	35S::ELF3	prr9_lbs2	0.0156879
rep2	35S::ELF3	prr9_lbs2	0.0148607
rep3	35S::ELF3	prr9_lbs2	0.0184861
rep4	35S::ELF3	prr9_lbs2	0.0194093
rep5	35S::ELF3	prr9_lbs2	0.0117887
rep1	35S::ELF3 xct-2	prr9_lbs2	0.0127095
rep2	35S::ELF3 xct-2	prr9_lbs2	0.0133879
rep3	35S::ELF3 xct-2	prr9_lbs2	0.0112749
rep4	35S::ELF3 xct-2	prr9_lbs2	0.0127335
rep5	35S::ELF3 xct-2	prr9_lbs2	0.0112948
rep6	35S::ELF3 xct-2	prr9_lbs2	0.0121431
rep1	nontransgenic	ubq_cs	0.0010247
rep2	nontransgenic	ubq_cs	0.00083028
rep3	nontransgenic	ubq_cs	0.00038232
rep4	nontransgenic	ubq_cs	0.00060627
rep5	nontransgenic	ubq_cs	0.00056953
rep1	35S::ELF3	ubq_cs	0.00177018
rep2	35S::ELF3	ubq_cs	0.00153931
rep3	35S::ELF3	ubq_cs	0.00092592
rep4	35S::ELF3	ubq_cs	0.00075564
rep5	35S::ELF3	ubq_cs	0.00153297
rep1	35S::ELF3 xct-2	ubq_cs	0.00129169
rep2	35S::ELF3 xct-2	ubq_cs	0.00071121
rep3	35S::ELF3 xct-2	ubq_cs	0.00079343
rep4	35S::ELF3 xct-2	ubq_cs	0.00059811
rep5	35S::ELF3 xct-2	ubq_cs	0.00063583
rep6	35S::ELF3 xct-2	ubq_cs	0.00093583
