# Supplementary material for: Conserved eukaryotic factors XCT and COP1 work together to control circadian clock function and reproductive timing in plants
Source: NPJ Biol Timing Sleep. 2026 Jan 9;3:2. doi: 10.1038/s44323-025-00057-x (PMC12789028; doi:10.1038/s44323-025-00057-x)
Supplement: Supplementary file 4 — Supp_Data_3 [file 44323_2025_57_MOESM4_ESM.xlsx]

## Sheet: PCR primers
purpose	name	forward_primer	reverse_primer
ChIP-PCR	PRR9_LBS	GAAGCAGAGGACCACCTCCA	AACAAAGCGGGCCTTCACT
ChIP-PCR	PRR9_CS	GCTGATGGAGAATGGCAAATCAGTG	AAGCTCAGGACCAACACACTCATCTC
ChIP-PCR	PRR7_LBS	TACCCTTTAGGTCAACGTATCTCGT	GTCTATCTCCTTAACCACTCGGACA
ChIP-PCR	PRR7_CS	TGTGCTAACAGAGGTGATCATGCC	AGAGCTCAATGTAAAACGACCAAGGA
ChIP-PCR	LUX_LBS	GGTGGAAAGATCACATTGCGTGT	TTGTGTTTGCGGGCCTAGAGA
ChIP-PCR	LUX_BS	CCCGCAAACACAACTTGCTA	ACGTGGAGTGAAAAGAGCCAA
ChIP-PCR	LUX_CS	TAACGTGGAGGAGGAAGATCGA	TCCATCACCGTTTGATGTCTTT
ChIP-PCR	UBQ	AATAAACGGCGTCAAAGTGG	ACGAGGACGACTAGGTCACG
qRT-PCR	CO	CATTAACCATAACGCATACATTTCATC	TCCGGCACAACACCAGTTT
qRT-PCR	COP1	AGAGGCAGGTTCCTACTTTATTAG	CGCAGCGAGTACCAGAACTTTGA
qRT-PCR	CRY2	CCTTGGCTGGCAGTATATCTCT	GCATAGTTTGTTCCGAGTTCCA
qRT-PCR	ELF3	TGGACCATCTAGTCAGCCTTG	GAATCAAGATGCTGGACAGATAA
qRT-PCR	FT	ATCTCCATTGGTTGGTGACTGATA	GCCAAAGGTTGTTCCAGTTGTAG
qRT-PCR	PRR9	GTTGAAGAGGAAAGATCGATGCTT	CTGCTCTGGTACCGAACCTTTT
qRT-PCR	SPA1	GCTTTGGAGCATCAATGAGAAACG	ACGCAACACACATTTGCTGGAC
qRT-PCR	PP2A	TAACGTGGCCAAAATGATGC	GTTCTCCACAACCGATTGGT
cloning	ELF3_cDNA	CACCATGAAGAGAGGGAAAGATGAGGAG	TTAAGGCTTAGAGGAGTCATAGCG
cloning	COP1_cDNA	ATGGAAGAGATTTCGACGGATCCG	CGCAGCGAGTACCAGAACTTTGA
